# Supplementary material for: Comparison of Complications in Early and Late Cranioplasty Following Decompressive Craniectomy Due to Traumatic Brain Injury: Systematic Review and Meta-Analysis
Source: J Clin Med. 2025 Jun 12;14(12):4176. doi: 10.3390/jcm14124176 (PMC12194293; doi:10.3390/jcm14124176)
Supplement: Supplementary file 1 [file jcm-14-04176-s001.zip]

Archive with 9 entries (9 files):
- Supplementary Figure S1.pdf
- Supplementary Figure S2.pdf
- Supplementary Figure S3.pdf
- Supplementary Figure S4.pdf
- Supplementary Figure S5.pdf
- Supplementary Figure S6.pdf
- Supplementary Figure S7.pdf
- Supplementary Figure S8.pdf
- Supplementary Table S1.pdf
